# Supplementary material for: Optimization of Extrusion Treatments, Quality Assessments, and Kinetics Degradation of Enzyme Activities during Storage of Rice Bran
Source: Foods. 2023 Mar 14;12(6):1236. doi: 10.3390/foods12061236 (PMC10048670; doi:10.3390/foods12061236)
Supplement: Supplementary file 1 [file foods-12-01236-s001.zip]

Archive with 1 entries (1 files):
- foods-2253261-supplementary.pdf
